# Supplementary material for: Optimal blood pressure target in patients with uncomplicated hypertension: a target trial emulation study
Source: Nat Commun. 2026 Jun 5;17:7207. doi: 10.1038/s41467-026-74041-9 (PMC13396347; doi:10.1038/s41467-026-74041-9)
Supplement: Supplementary file 4 — Source Data [file 41467_2026_74041_MOESM4_ESM.xlsx]

## Sheet: Sheet1
Table 1. Estimated hazard ratios (and 95% confidence interval) of hypertension related complications, all-cause mortality and serious adverse events between intensive treatment target group and traditional treatment target group for Figure 2
Outcomes	Adjusted Hazard Ratio
Major CVD	0.85 (0.79-0.91)
CHD	0.81 (0.72-0.90)
Heart Failure	0.84 (0.70-1.02)
Stroke	0.89 (0.80-0.99)
ESRD	0.79 (0.64-0.97)
Mortality	0.88 (0.80-0.97)
Serious adverse event
Composite of seven serious adverse event	0.99 (0.94-1.05)
Hypotension	0.99 (0.76-1.29)
Syncope	0.99 (0.87-1.14)
Bradycardia	0.92 (0.52-1.62)
Electrolyte abnormality	1.42 (0.33-6.19)
Falls	1.00 (0.92-1.09)
Acute kidney disease	0.84 (0.67-1.07)
Dizziness	1.01 (0.92-1.10)
Table 2a Cumulative incidence rate of CVD in different blood pressure target groups for Figure 3
Time (Month)	Cumulative incidence rate (target 130-140 mmHg)	Cumulative incidence rate (target <130 mmHg)
0	0	0
1	0.000302798	0.000175605
2	0.000613875	0.000358876
3	0.000933351	0.000550037
4	0.00126135	0.000749322
5	0.00159798	0.000956965
6	0.00194336	0.0011732
7	0.00229761	0.00139826
8	0.00266083	0.00163238
9	0.00303314	0.0018758
10	0.00341463	0.00212875
11	0.0038054	0.00239145
12	0.00420554	0.00266414
13	0.00461516	0.00294704
14	0.00503433	0.00324039
15	0.00546315	0.00354439
16	0.00590168	0.00385926
17	0.00635	0.00418522
18	0.00680818	0.00452248
19	0.00727628	0.00487123
20	0.00775437	0.00523168
21	0.0082425	0.00560401
22	0.0087407	0.0059884
23	0.00924903	0.00638504
24	0.00976752	0.00679407
25	0.0102962	0.00721568
26	0.0108351	0.00765
27	0.0113842	0.00809717
28	0.0119436	0.00855733
29	0.0125132	0.00903058
30	0.0130931	0.00951705
31	0.0136832	0.0100168
32	0.0142835	0.01053
33	0.014894	0.0110566
34	0.0155147	0.0115967
35	0.0161455	0.0121504
36	0.0167863	0.0127177
37	0.0174373	0.0132986
38	0.0180981	0.0138931
39	0.0187689	0.0145012
40	0.0194495	0.0151229
41	0.0201399	0.0157581
42	0.0208399	0.0164067
43	0.0215495	0.0170688
44	0.0222686	0.0177441
45	0.0229969	0.0184326
46	0.0237346	0.0191341
47	0.0244813	0.0198486
48	0.0252369	0.0205758
49	0.0260014	0.0213156
50	0.0267746	0.0220678
51	0.0275563	0.0228322
52	0.0283463	0.0236085
53	0.0291446	0.0243965
54	0.0299508	0.025196
55	0.0307649	0.0260066
56	0.0315866	0.0268282
57	0.0324157	0.0276603
58	0.033252	0.0285027
59	0.0340954	0.029355
60	0.0349456	0.0302168
61	0.0358024	0.0310879
62	0.0366655	0.0319678
63	0.0375348	0.0328562
64	0.0384099	0.0337526
65	0.0392907	0.0346567
66	0.0401769	0.0355679
67	0.0410682	0.0364859
68	0.0419645	0.0374103
69	0.0428653	0.0383405
70	0.0437705	0.0392762
71	0.0446798	0.0402167
72	0.045593	0.0411618
73	0.0465096	0.0421108
74	0.0474296	0.0430633
75	0.0483525	0.0440188
76	0.0492782	0.0449768
77	0.0502062	0.0459368
78	0.0511364	0.0468983
79	0.0520684	0.0478608
80	0.053002	0.0488237
81	0.0539369	0.0497867
82	0.0548727	0.0507491
83	0.0558092	0.0517104
84	0.0567461	0.0526703
85	0.057683	0.0536281
86	0.0586198	0.0545834
87	0.0595561	0.0555357
88	0.0604916	0.0564845
89	0.0614261	0.0574293
90	0.0623592	0.0583697
91	0.0632906	0.0593052
92	0.0642202	0.0602353
93	0.0651475	0.0611596
94	0.0660723	0.0620777
95	0.0669944	0.0629891
96	0.0679134	0.0638934
97	0.0688291	0.0647902
98	0.0697413	0.0656792
99	0.0706496	0.0665598
100	0.0715538	0.0674319
101	0.0724537	0.068295
102	0.0733489	0.0691487
103	0.0742394	0.0699928
104	0.0751247	0.0708269
105	0.0760047	0.0716508
106	0.0768791	0.0724641
107	0.0777478	0.0732665
108	0.0786104	0.0740579
109	0.0794668	0.074838
110	0.0803168	0.0756065
111	0.0811601	0.0763632
112	0.0819966	0.077108
113	0.0828261	0.0778406
114	0.0836483	0.078561
115	0.0844631	0.0792689
116	0.0852704	0.0799642
117	0.0860699	0.0806468
118	0.0868615	0.0813166
119	0.0876451	0.0819734
120	0.0884205	0.0826174
Table 2b Cumulative incidence rate of all-cause mortality in different blood pressure target groups for Figure 3
Time (Month)	Cumulative incidence rate (target 130-140 mmHg)	Cumulative incidence rate (target <130 mmHg)
0	0	0
1	5.39559e-05	1.7666e-05
2	0.000111399	3.71556e-05
3	0.000172508	5.86299e-05
4	0.000237469	8.2261e-05
5	0.000306475	0.000108233
6	0.000379723	0.000136741
7	0.000457419	0.000167994
8	0.00053977	0.000202213
9	0.000626993	0.000239632
10	0.000719308	0.000280499
11	0.000816941	0.000325075
12	0.000920121	0.000373635
13	0.00102908	0.000426469
14	0.00114407	0.000483879
15	0.00126532	0.000546184
16	0.00139309	0.000613715
17	0.00152762	0.000686817
18	0.00166916	0.000765849
19	0.00181798	0.000851184
20	0.00197433	0.000943208
21	0.00213847	0.00104232
22	0.00231066	0.00114892
23	0.00249116	0.00126344
24	0.00268023	0.00138631
25	0.00287813	0.00151797
26	0.00308512	0.00165886
27	0.00330145	0.00180944
28	0.00352738	0.00197016
29	0.00376316	0.0021415
30	0.00400903	0.00232391
31	0.00426524	0.00251787
32	0.00453201	0.00272384
33	0.00480957	0.00294227
34	0.00509815	0.00317363
35	0.00539796	0.00341836
36	0.0057092	0.0036769
37	0.00603206	0.00394967
38	0.00636673	0.00423709
39	0.00671337	0.00453954
40	0.00707215	0.00485741
41	0.00744321	0.00519104
42	0.00782668	0.00554076
43	0.00822268	0.00590687
44	0.00863132	0.00628964
45	0.00905267	0.00668931
46	0.00948682	0.00710607
47	0.0099338	0.0075401
48	0.0103937	0.00799152
49	0.0108664	0.00846042
50	0.011352	0.00894685
51	0.0118505	0.0094508
52	0.0123618	0.00997222
53	0.0128859	0.010511
54	0.0134227	0.0110671
55	0.013972	0.0116402
56	0.0145337	0.0122301
57	0.0151078	0.0128365
58	0.0156939	0.013459
59	0.016292	0.0140974
60	0.0169019	0.0147511
61	0.0175232	0.0154196
62	0.0181558	0.0161024
63	0.0187993	0.016799
64	0.0194535	0.0175086
65	0.0201181	0.0182306
66	0.0207926	0.0189643
67	0.0214769	0.0197089
68	0.0221704	0.0204636
69	0.0228729	0.0212276
70	0.0235838	0.0220001
71	0.0243028	0.0227801
72	0.0250295	0.0235666
73	0.0257633	0.0243589
74	0.0265038	0.0251559
75	0.0272505	0.0259566
76	0.028003	0.02676
77	0.0287607	0.0275652
78	0.0295232	0.0283712
79	0.0302898	0.0291769
80	0.0310601	0.0299814
81	0.0318334	0.0307836
82	0.0326094	0.0315826
83	0.0333874	0.0323775
84	0.0341669	0.0331672
85	0.0349473	0.0339509
86	0.035728	0.0347276
87	0.0365086	0.0354965
88	0.0372884	0.0362567
89	0.038067	0.0370075
90	0.0388437	0.0377479
91	0.0396181	0.0384773
92	0.0403895	0.039195
93	0.0411575	0.0399003
94	0.0419216	0.0405926
95	0.0426812	0.0412713
96	0.0434359	0.0419359
97	0.044185	0.0425859
98	0.0449283	0.0432208
99	0.0456652	0.0438403
100	0.0463952	0.0444439
101	0.047118	0.0450315
102	0.0478331	0.0456027
103	0.04854	0.0461574
104	0.0492385	0.0466953
105	0.0499281	0.0472164
106	0.0506085	0.0477205
107	0.0512794	0.0482077
108	0.0519404	0.048678
109	0.0525912	0.0491313
110	0.0532316	0.0495678
111	0.0538612	0.0499876
112	0.0544799	0.0503909
113	0.0550875	0.0507778
114	0.0556836	0.0511486
115	0.0562682	0.0515035
116	0.0568411	0.0518427
117	0.0574021	0.0521667
118	0.0579511	0.0524756
119	0.058488	0.0527699
120	0.0590127	0.0530498
